# Supplementary material for: How much of the Mexican agricultural supply is produced by small farms, and how?
Source: PLoS One. 2023 Oct 5;18(10):e0292528. doi: 10.1371/journal.pone.0292528 (PMC10553241; doi:10.1371/journal.pone.0292528)
Supplement: S1 Data — (XLSX) [file pone.0292528.s005.xlsx]

## Sheet: S5
Supporting information 5
This file shows the data of the tables and figure shown in the main article and in the Supporting information 1-4.

## Sheet: Figure 2
Figure 2. Farming practices used in the production of crops per type of farm. Source of data: calculations by the authors using the National Agricultural Survey (INEGI, 2019).
Values in Million tonnes
		Use	No use	Not mentioned
Irrigation	Small-scale	12.3704	10.9165
	Medium-scale	19.607	22.3
	Large scale	32.3406	16.4847
Inorganic fertilizers	Small-scale	21.1003	2.13955
	Medium-scale	39.4	2.40099
	Large scale	45.7	3.19442
Organic fertilizers	Small-scale	4.87795	18.445
	Medium-scale	7.18386	34.6
	Large scale	11.8114	37
Commercial seed	Small-scale	3.44754	1.94141	17.9281
	Medium-scale	10.4829	2.68299	28.6
	Large scale	21.6329	3.8896	23.2977
Values in percentage
		Use	No use	Not mentioned
Irrigation	Small-scale	0.531218	0.468782	0
	Medium-scale	0.467869	0.532131	0
	Large scale	0.662373	0.337627	0
Inorganic fertilizers	Small-scale	0.907936	0.0920639	0
	Medium-scale	0.942561	0.0574386	0
	Large scale	0.934667	0.065333	0
Organic fertilizers	Small-scale	0.209148	0.790852	0
	Medium-scale	0.171929	0.828071	0
	Large scale	0.24198	0.75802	0
Commercial seed	Small-scale	0.147855	0.0832615	0.768883
	Medium-scale	0.250991	0.0642389	0.68477
	Large scale	0.443113	0.0796719	0.477215

## Sheet: Figure 3
Figure 3. Source of the Mexican domestic supply in million tonnes, by food group. Source of data: calculations by the authors using the National Agricultural Survey (INEGI, 2019) and FAO (2022b).
	Small-scale	Medium-scale	Large-scale	Protected agricultue	Imports
white maize	3.98918	9.01891	11.2261	0.00173784	1.12031
other cereals	0.0281066	0.323443	2.68872	8.26583e-05	6.46851
beans	0.0496542	0.253231	0.483957	4.04098e-06	0.116289
vegetables	0.121745	0.599017	1.7539	1.3723	0.0925073
fruits	1.36272	2.34174	4.55109	0.248575	0.250595
animal feed	2.34476	3.38808	9.20277	0.00198247	26.8045
animal products	3.20488	3.94361	15.2954	0	1.93795
stimulants	0.106886	0.0685338	0.045428	0.00139452	0.156066
sugar cane	14.3483	24	14.9011	0.00376154	0

## Sheet: Table 3
Table 3. Distribution of farms, production, and cropland among the type of farms, and productivity indicators. Source: calculations by the authors using INEGI (2019). Total values for poultry animals are not given since it is a deterministic sample, and no weighting samples are given to estimate the total national values. Protected agriculture only has values for crop farms.
		Small scale		Medium scale		Large scale		Protected agriculture		Total
Number of Farms [Million farms]	Crops	1.96737	0.568796	1.0471	0.302732	0.426342	0.123262	0.0180207	0.00521006	3.45884	1
	Bovine	1.09439	0.782571	0.266055	0.190248	0.0380114	0.0271809	N.A.	N.A.	1.39846	1
	Pig	0.342624	0.172815	0.0377783	0.0190548	1.60221	0.808131	N.A.	N.A.	1.98261	1
	Poultry	N.A.	0.959653	N.A.	0.0049505	N.A.	0.035396	N.A.	N.A.	N.A.	1
Production [Million tonnes]	Crops	23.2718	0.19971	41.7661	0.358423	48.8643	0.419337	2.62538	0.0225301	116.528	1
	Bovine	3.09487	0.21312	3.8403	0.264452	7.58658	0.522429	N.A.	N.A.	14.5217	1
	Pig	0.133472	0.0833967	0.12683	0.0792466	1.34014	0.837357	N.A.	N.A.	1.60045	1
	Poultry	0.00299212	0.000465597	0.00481543	0.000749319	6.4186	0.998785	N.A.	N.A.	6.4264	1
Cropland area [Mha]	Crops	3.27067	0.208138	5.14727	0.327561	7.24438	0.461016	0.0516214	0.00328507	15.7139	1
Average farm Production [ton / farm]	Crops	11.8289		39.8874		114.613		145.686		33.6898
	Bovine	2.82793		14.4342		199.587		N.A.		10.3841
	Pig	0.389558		3.35722		0.836436		N.A.		0.807242
	Poultry	N.A.		N.A.		N.A.		N.A.		N.A.
Average yield [ton/ha]	Crops	7.11529		8.11422		6.74513		50.8583		7.41555
	Bovine	N.A.		N.A.		N.A.		N.A.		N.A.
	Pig	N.A.		N.A.		N.A.		N.A.		N.A.
	Poultry	N.A.		N.A.		N.A.		N.A.		N.A.

## Sheet: Table 4
Table 3. Distribution of farms, production, and cropland among the type of farms, and productivity indicators. Source: calculations by the authors using INEGI (2019). Total values for poultry animals are not given since it is a deterministic sample, and no weighting samples are given to estimate the total national values. Protected agriculture only has values for crop farms.
		Small scale	Medium scale	Large scale	Protected agriculture	Imports	Total
white maize	white maize grain	3.98918	9.01891	11.2261	0.00173784	1.12031	25.3563
		0.157325	0.355688	0.442736	6.85368e-05	0.0441829	1
other cereals	wheat	0.015547	0.285578	2.58625	0	5.53216	8.41953
		0.00184654	0.0339185	0.307172	0	0.657063	1
	rice	0.00887114	0.0367756	0.101896	0	0.936352	1.08389
		0.0081845	0.0339291	0.094009	0	0.863877	1
	amaranth	0.00368847	0.00108935	0.000575116	8.26583e-05	0	0.00543559
		0.678577	0.20041	0.105806	0.0152069	0	1
	TOTAL	0.0281066	0.323443	2.68872	8.26583e-05	6.46851	9.50886
		0.00295583	0.0340149	0.282759	8.69277e-06	0.680261	1
bean	bean	0.0496542	0.253231	0.483957	4.04098e-06	0.116289	0.903136
		0.0549798	0.280391	0.535863	4.47439e-06	0.128761	1
vegetables	squash	0.0228485	0.0260412	0.0819431	0.00133445	0	0.132167
		0.172875	0.197032	0.619996	0.0100967	0	1
	onion	0.0336377	0.0985331	0.630642	0.000126507	0.0904854	0.853424
		0.039415	0.115456	0.738954	0.000148235	0.106026	1
	chilli pepper	0.0324348	0.405056	0.53596	0.362755	0.00121852	1.33742
		0.0242517	0.302863	0.40074	0.271234	0.000911095	1
	tomato	0.0328238	0.0693869	0.505354	1.00809	0.000803473	1.61645
		0.0203061	0.0429254	0.312631	0.62364	0.000497059	1
	TOTAL	0.121745	0.599017	1.7539	1.3723	0.0925073	3.93947
		0.0309039	0.152055	0.445212	0.348347	0.0234822	1
fruits	avocado	0.223125	0.411065	0.371143	0	0	1.00533
		0.221942	0.408884	0.369174	0	0	1
	strawberry	0.00680707	0.0118421	0.0181324	0.159445	0.00459705	0.200824
		0.0338957	0.0589674	0.0902899	0.793956	0.022891	1
	lemon	0.0936448	0.220204	0.652861	6.11016e-06	0.00170619	0.968422
		0.0966983	0.227384	0.674149	6.3094e-06	0.00176182	1
	mango	0.153783	0.211681	0.392081	0.000217648	0.000741637	0.758504
		0.202745	0.279076	0.516913	0.000286944	0.000977764	1
	apple	0.0225809	0.14755	0.222411	0.0866551	0.15885	0.638047
		0.0353907	0.231253	0.348581	0.135813	0.248962	1
	orange	0.637896	1.22105	1.59983	3.14245e-09	0.0228426	3.48161
		0.183218	0.350713	0.459508	9.02583e-10	0.00656091	1
	banana	0.218506	0.107206	1.14235	1.47967e-05	0.000114068	1.46819
		0.148827	0.0730193	0.778066	1.00782e-05	7.7693e-05	1
	grape	0.00637629	0.0111481	0.152279	0.00223597	0.0617441	0.233784
		0.0272743	0.0476856	0.651368	0.00956429	0.264108	1
	TOTAL	1.36272	2.34174	4.55109	0.248575	0.250595	8.75472
		0.155655	0.267484	0.519844	0.0283932	0.028624	1
animal feed	yellow maize grain	0.433121	0.932372	3.9821	0	19.7017	25.0492
		0.0172908	0.0372216	0.158971	0	0.786517	1
	alfalfa	1.55478	1.49576	2.55784	0.00179051	0	5.61018
		0.277135	0.266616	0.455929	0.000319155	0	1
	sorghum grain	0.352424	0.926052	2.39241	0	0.627159	4.29804
		0.0819964	0.215459	0.556627	0	0.145917	1
	soybeans	0.00443378	0.0338867	0.270419	0.000191961	6.47564	6.78457
		0.00065351	0.00499467	0.039858	2.82937e-05	0.954466	1
	TOTAL	2.34476	3.38808	9.20277	0.00198247	26.8045	41.742
		0.0561726	0.081167	0.220468	4.74935e-05	0.642145	1
animal products	milk	2.57084	3.28208	6.63683	0	0.214051	12.7038
		0.202368	0.258354	0.522429	0	0.0168494	1
	beef	0.497746	0.530037	0.901445	0	0.004302	1.93353
		0.257429	0.274129	0.466217	0	0.00222495	1
	pork	0.13331	0.126676	1.33852	0	0.70372	2.30223
		0.0579049	0.0550234	0.581403	0	0.305669	1
	chicken meat	0.00141068	0.00285158	3.47236	0	0.970362	4.44698
		0.000317221	0.00064124	0.780835	0	0.218207	1
	eggs	0.00158144	0.00196384	2.94624	0	0.045518	2.9953
		0.000527973	0.000655641	0.98362	0	0.0151965	1
	TOTAL	3.20488	3.94361	15.2954	0	1.93795	24.3818
		0.131446	0.161744	0.627327	0	0.0794835	1
stimulants	cocoa	0.0143343	0.00657168	0.00326153	0	0.0397493	0.0639168
		0.224265	0.102816	0.0510277	0	0.621891	1
	coffee	0.0925518	0.0619621	0.0421665	0.00139452	0.116316	0.314391
		0.294384	0.197086	0.134121	0.00443563	0.369973	1
	TOTAL	0.106886	0.0685338	0.045428	0.00139452	0.156066	0.378308
		0.282537	0.181159	0.120082	0.00368621	0.412536	1
sugar cane		14.3483	24	14.9011	0.00376154	0	53.2532
		0.269436	0.450677	0.279816	7.0635e-05	0	1
Total domestic supply		25.5563	43.9366	60.1485	1.62984	36.9467	168.218
		0.151924	0.261188	0.357563	0.00968886	0.219636	1

## Sheet: S1 Table_a
Table A1. Agricultural Production
Name of agricultural product according to each data source		Production [Million tonnes]
Crops and livestock products (FAO, 2022c)	INEGI (2019 )
	(food group used in this study)
Maize (corn)	white & yellow maize grain	27.2282
Wheat	wheat	3.24406
Rice	rice	0.245217
Amaranth	amaranth	no data
Beans, dry	bean	0.879404
Pumpkins, squash and gourds	squash	0.821277
Onions and shallots, dry (excluding dehydrated)	onion	1.4871
Chillies and peppers, green (Capsicum spp. and Pimenta spp.)	chili pepper	2.71739
Tomatoes	tomato	4.27191
Avocados	avocado	2.30089
Strawberries	strawberry	0.861337
Lemons and limes	lemon	2.70183
Mangoes, guavas and mangosteens	mango	2.39668
Apples	apple	0.761483
Oranges	orange	4.73672
Bananas	banana	2.39949
Grapes	grape	0.472708
Sorghum	sorghum	4.35295
Soya beans	soybean	0.23268
Raw milk of cattle	milk	12.2759
Meat of cattle with the bone, fresh or chilled	cattle meat	2.02763
Meat of pig with the bone, fresh or chilled	pork	1.60045
Meat of chickens, fresh or chilled	chicken meat	3.47662
Hen eggs in shell, fresh	eggs	2.94978
sugar cane	sugar cane	59.3341
Coffee, green	coffee	0.165712
Cocoa beans	cocoa	0.028452
TOTAL for the 29 agricultural products included in this study:		143.97
Total "crops primary" and "livestock primary" reported by the FAO (2022c)
Share of the 29 food products included in this study in Mexico’s total agricultural production		165.965
		0.867471

## Sheet: S1 Table_b
Table A2. Domestic supply:
Name of agricultural product according to each data source		[Million tonnes]
Food Balance Sheets (FAO, 2022a)	INEGI (2019 ) (food group used in this study)	Domestic supply [Million tonnes]
Wheat and products	wheat	6.843
Rice and products	rice	1.412
Maize and products	white and yellow maize grain	47.131
Beans	bean	1.112
Tomatoes and products	tomato	2.557
Onions	onion	1.27
Vegetables, other	chilli pepper, squash	5.909
Lemons, Limes and products	lemon	1.728
Apples and products	apple	0.934
Oranges, Mandarines	orange	4.633
Bananas	banana	1.828
Grapes and products (excl wine)	grape	0.394
Fruits, other	avocado, strawberry, mango,	6.111
Sugar cane	sugar cane	59.333
Coffee and products	coffee	0.084
Cocoa Beans and products	cocoa	0.091
Sorghum and products	sorghum	5.202
Soyabeans	soybean	4.784
Bovine Meat	cattle meat	1.899
Pigmeat	pork	2.335
Poultry Meat	chicken meat	4.652
Eggs	eggs	3.003
Milk - Excluding Butter	milk	13.489
TOTAL amount in tonnes included in this study
Total domestic supply reported by the FAO (2022a)		176.734
Share of total included in this study		210.436
		0.839848

## Sheet: S2 Table_a
Table A3. Distribution of agricultural products production by type of farm in Mexico.
Values in Million Tonnes
	Small-scale	Medium-scale	Large-scale	Protected agricultue	Total
white maize	3.98918	9.01891	11.2261	0.00173784	24.236
other cereals	0.0281066	0.323443	2.68872	8.26583e-05	3.04035
beans	0.0496542	0.253231	0.483957	4.04098e-06	0.786847
vegetables	0.121745	0.599017	1.7539	1.3723	3.84696
fruits	1.36272	2.34174	4.55109	0.248575	8.50413
animal feed	2.34476	3.38808	9.20277	0.00198247	14.9376
animal products	3.20488	3.94361	15.2954	0	22.4439
stimulants	0.106886	0.0685338	0.045428	0.00139452	0.222242
sugar cane	14.3483	24	14.9011	0.00376154	53.2532
TOTAL	25.5563	43.9366	60.1485	1.62984	131.271
Values inpercentage
	Small-scale	Medium-scale	Large-scale	Protected agricultue	Total
white maize	0.164597	0.372129	0.463201	7.17049e-05	1
other cereals	0.00924452	0.106383	0.884345	2.71871e-05	1
beans	0.0631053	0.321831	0.615059	5.13566e-06	1
vegetables	0.031647	0.155712	0.455918	0.356723	1
fruits	0.160242	0.275366	0.535162	0.0292299	1
animal feed	0.15697	0.226816	0.616081	0.000132717	1
animal products	0.142795	0.17571	0.681495	0	1
stimulants	0.480944	0.308374	0.204407	0.00627479	1
sugar cane	0.269436	0.450677	0.279816	7.0635e-05	1
TOTAL	0.194683	0.334701	0.4582	0.0124158	1

## Sheet: S2 Table_b
Name of agricultural product according to each data source
		Production	Exports	Imports	ratio of exports	ratio of imports
		(FAO, 2022c)	(FAO 2022b)	(FAO 2022b)
FAO (2022b,2022c)	INEGI (2019 ) (food group used in this study)
	White maize	24.56	1.499	1.066	0.06	0.04
Wheat	Wheat	3.24	0.74	4.8	0.23	1.48
Rice, paddy (rice milled eq)	Rice	0.16	0.01	0.97	0.06	5.95
	Amaranth	no data	no data	no data	-	-
beans, dry	Bean	0.88	0.04	0.12	0.05	0.14
sugar cane	Sugar cane	no data	no data	no data	-	-
Pumpkins, squash and gourds	Squash	0.68	0.54	0	0.79	-
Onions, dry	Onion	1.49	0.35	0.13	0.24	0.09
Chillies and peppers, green	Chili pepper	3.24	1.07	0	0.33	0
Tomatoes	Tomato	4.27	1.86	0	0.44	0
Avocados	Avocado	2.3	1.15	0	0.5	-
Strawberries	Strawberry	0.86	0.14	0.02	0.16	0.02
Lemons and limes	Lemon	2.7	0.77	0	0.28	0
Mangoes, mangosteens, guavas	Mango	2.4	0.41	0	0.17	0
Apples	Apple	0.76	0	0.25	0	0.33
Oranges	Orange	4.74	0.06	0.03	0.01	0.01
Bananas	Banana	2.4	0.57	0	0.24	0
Grapes	Grape	0.47	0.22	0.09	0.46	0.19
Cocoa, beans	Cocoa	0.03	0	0.05	0	1.64
Coffee, green	Coffee	0.17	0.1	0.04	0.59	0.24
	Yellow maize	3.55	0.035	12.95	0.01	3.65
Alfalfa meal and pellets	Alfalfa	0	0	0	0	0
Sorghum	Sorghum	4.35	0	0.74	0	0.17
Soybeans	Soybean	0.23	0	4.85	0.01	20.85
Milk, whole fresh cow	Milk	12.28	0	0.21	0	0.02
Meat, cattle	Cattle meat	2.03	0.1	0	0.05	0
Meat, pig	Pork	1.6	0	0.7	0	0.44
Meat, chicken	Chicken meat	3.48	0	0.97	-	0.28
Eggs, hen, in shell	Eggs	2.95	0	0.05	-	0.02

## Sheet: S3 Table_a
Table A5. Production, exports, imports, and domestic supply values estimated for this study. Data source: Calculations by the authors.
Million tonnes
	Production	Exports	Imports	Domestic Supply
White maize	25.8113	1.57537	1.12031	25.3563
Wheat	3.73512	0.847751	5.53216	8.41953
Rice	0.157433	0.00989008	0.936352	1.08389
Amaranth	0.00543559	0	0	0.00543559
Bean	0.828114	0.0412671	0.116289	0.903136
Sugar cane	53.2532	0	0	53.2532
Squash	0.636118	0.503951	0	0.132167
Onion	0.999487	0.236548	0.0904854	0.853424
Chili pepper	1.99689	0.66069	0.00121852	1.33742
Tomatoe	2.86031	1.24466	0.000803473	1.61645
Avocado	2.0151	1.00977	0	1.00533
Strawberry	0.233468	0.0372407	0.00459705	0.200824
Lemon	1.35106	0.384348	0.00170619	0.968422
Mango	0.915275	0.157513	0.000741637	0.758504
Apple	0.479579	0.000381656	0.15885	0.638047
Orange	3.50011	0.0413336	0.0228426	3.48161
Banana	1.9275	0.459426	0.000114068	1.46819
Grape	0.320377	0.148337	0.0617441	0.233784
Cocoa	0.0242656	9.8079e-05	0.0397493	0.0639168
Coffee	0.48465	0.286575	0.116316	0.314391
Yellow maize	5.40084	0.0532477	19.7017	25.0492
Alfalfa	5.61018	0	0	5.61018
Sorghum	3.67107	0.000186381	0.627159	4.29804
Soybean	0.310605	0.00167263	6.47564	6.78457
Milk	12.4941	0.00437034	0.214051	12.7038
Bovine meat	2.02763	0.098407	0.004302	1.93353
Pork	1.60045	0.001937	0.70372	2.30223
Chicken meat	3.47662	0	0.970362	4.44698
Eggs	2.94978	0	0.045518	2.9953
TOTAL	139.076	7.80497	36.9467	168.218

[truncated: 2 more sheets: S3 Table_b, S4 Table]
